# Supplementary material for: Association between baseline neutrophil-to-lymphocyte ratio and short-term hearing recovery after glucocorticoid therapy in idiopathic sudden sensorineural hearing loss
Source: Front Med (Lausanne). 2026 Apr 2;13:1792149. doi: 10.3389/fmed.2026.1792149 (PMC13083196; doi:10.3389/fmed.2026.1792149)
Supplement: Supplementary file 1 [file Table_1.xlsx]

## Sheet: Summary
Table S1 Bootstrap internal validation and calibration metrics for the NLR-only model.
Metric	Value
Apparent AUC	0.900164
Bootstrap 95% CI for AUC (percentile)	0.8539 to 0.9373
Optimism-corrected AUC (bootstrap, B=1000)	0.90085
Apparent Brier score	0.126877
Optimism-corrected Brier (bootstrap, B=1000)	0.128849
Calibration intercept (CITL), apparent	1.37668e-14
Calibration intercept (CITL), optimism-corrected	0.00386143
Calibration slope, apparent	1
Calibration slope, optimism-corrected	1.00322
Bootstrap 95% CI for calibration slope (test, percentile)	0.717 to 1.371
